# Supplementary material for: Ocimum Species: A Review on Chemical Constituents and Antibacterial Activity
Source: Molecules. 2022 Sep 26;27(19):6350. doi: 10.3390/molecules27196350 (PMC9573401; doi:10.3390/molecules27196350)
Supplement: Supplementary file 1 [file molecules-27-06350-s001.zip]

Archive with 1 entries (1 files):
- molecules-1921454-supplementary.pdf
